# Supplementary material for: A Dihydropyridine Derivative as a Highly Selective Fluorometric Probe for Quantification of Au3+ Residue in Gold Nanoparticle Solution
Source: Sensors (Basel). 2022 Dec 30;23(1):436. doi: 10.3390/s23010436 (PMC9823494; doi:10.3390/s23010436)
Supplement: Supplementary file 1 [file sensors-23-00436-s001.zip]

Archive with 1 entries (1 files):
- sensors-2077004-supplementary.pdf
